# Supplementary material for: Elaboration, étude structurale et analyse CHARDI et BVS d’une nouvelle variété β-Na9Cr(MoO4)6 de type alluaudite
Source: Acta Crystallogr E Crystallogr Commun. 2016 May 20;72(Pt 6):833–7. doi: 10.1107/S205698901600774X (PMC4908561; doi:10.1107/S205698901600774X)
Supplement: Supplementary file 1 [file e-72-00833-sup1.cif]

##############################################################################
#                                                                            #
# This CIF contains the data in a paper accepted for publication in          #
# Acta Crystallographica Section E. It conforms to the requirements of       #
# Notes for Authors for Acta Crystallographica Section E, and has been       #
# peer reviewed under the auspices of the IUCr Commission on Journals.       #
#                                                                            #
# Full details of the Crystallographic Information File format               #
# are given in the paper "The Crystallographic Information File (CIF):       #
# a New Standard Archive File for Crystallography" by S. R. Hall, F. H.      #
# Allen and I. D. Brown [Acta Cryst. (1991), A47, 655-685].                  #
#                                                                            #
# The current version of the core CIF dictionary is obtainable from          #
# ftp://ftp.iucr.org/pub/cif_core.dic.                                       #
#                                                                            #
# Software is freely available for graphical display of the structure(s)     #
# in this CIF. For information consult the CIF software page                 #
# http://www.iucr.org/resources/cif/software.                                #
#                                                                            #
# This file may be used for bona fide research purposes within the           #
# scientific community so long as proper attribution is given to the journal # 
# article from which it was obtained.                                        #
#                                                                            #
##############################################################################
data_I
_database_code_depnum_ccdc_archive 'CCDC 1479074'
loop_
    _audit_creation_method
    'SHELXL-97'
_journal_date_recd_electronic     2016-04-01
_journal_date_accepted     2016-05-10
_journal_name_full     'Acta Crystallographica, Section E'
_journal_year     2016
_journal_volume     72
_journal_issue      6
_journal_page_first     833
_journal_page_last     837
_journal_paper_category     GI
_journal_paper_doi     10.1107/S205698901600774X
_journal_coeditor_code     RU2067
_publ_contact_author_name     'Dr. A. Souilem'
_publ_contact_author_address
;
Laboratoire de Mat\'eriaux et Cristallochimie
Facult\'e des Sciences de Tunis
Universit\'e de Tunis El Manar
2092 Manar II Tunis, Tunisia
;
_publ_contact_author_email     'souilem_amira@yahoo.fr'
_publ_contact_author_fax     '216 71 88 34 24'
_publ_contact_author_phone     '216 71 87 26 00'
_publ_section_title
;
Elaboration, \'etude structurale et analyse CHARDI et BVS d'une nouvelle
vari\'et\'e \b-Na~9~Cr(MoO~4~)~6~ de type alluaudite
;
loop_
    _publ_author_name
    _publ_author_address
    'Sonni, Manel'
;
Laboratoire de Mat\'eriaux et Cristallochimie
Facult\'e des Sciences de Tunis
Universit\'e de Tunis El Manar
2092 Manar II Tunis, Tunisia
;
    'Marzouki, Riadh'
;
Laboratoire de Mat\'eriaux et Cristallochimie
Facult\'e des Sciences de Tunis
Universit\'e de Tunis El Manar
2092 Manar II Tunis, Tunisia
;
    'Zid, Mohamed Faouzi'
;
Laboratoire de Mat\'eriaux et Cristallochimie
Facult\'e des Sciences de Tunis
Universit\'e de Tunis El Manar
2092 Manar II Tunis, Tunisia
;
    'Souilem, Amira'
;
Laboratoire de Mat\'eriaux et Cristallochimie
Facult\'e des Sciences de Tunis
Universit\'e de Tunis El Manar
2092 Manar II Tunis, Tunisia
;
_publ_section_synopsis
;
This alluaudite-type structure is constituted of infinite layers formed by
links between <i>M</i>~2~O~10~ (<i>M</i> = Cr1/Na1) dimers and MoO~4~
tetrahedra. The Na^+^ and Cr^3+^ cations are located in the same genel site
with, respectively, 0.25 and 0.75 occupancies. The layers are related by
sharing corners with MoO~4~ tetrahedra, resulting an in open three-dimensional
framework with hexagonal-form cavities occupied by Na^+^ cations.
;
_chemical_name_systematic
;
Nonasodium chromium(III) hexakis[molybdate(VI)]
;
_chemical_formula_moiety     'Cr Mo6 O24, 9(Na)'
_chemical_formula_sum     'Cr Mo6 Na9 O24'
_chemical_formula_iupac     'Na9 Cr Mo6 O24'
_chemical_formula_weight     1218.55
_chemical_melting_point     ?
_symmetry_cell_setting     monoclinic
_symmetry_space_group_name_H-M     'C 2/c'
_symmetry_space_group_name_Hall     '-C 2yc'
loop_
    _symmetry_equiv_pos_as_xyz
    'x, y, z'
    '-x, y, -z+1/2'
    'x+1/2, y+1/2, z'
    '-x+1/2, y+1/2, -z+1/2'
    '-x, -y, -z'
    'x, -y, z-1/2'
    '-x+1/2, -y+1/2, -z'
    'x+1/2, -y+1/2, z-1/2'
_cell_length_a     12.655(2)
_cell_length_b     13.578(2)
_cell_length_c     7.1405(8)
_cell_angle_alpha     90.00
_cell_angle_beta     112.58(2)
_cell_angle_gamma     90.00
_cell_volume     1132.9(3)
_cell_formula_units_Z     2
_cell_measurement_reflns_used     25
_cell_measurement_theta_min     10
_cell_measurement_theta_max     15
_cell_measurement_temperature     298(2)
_exptl_crystal_description     prism
_exptl_crystal_colour     red
_exptl_crystal_size_max     0.28
_exptl_crystal_size_mid     0.22
_exptl_crystal_size_min     0.14
_exptl_crystal_density_diffrn     3.572
_exptl_crystal_density_meas     ?
_exptl_crystal_density_method     'not measured'
_exptl_crystal_F_000     1134
_exptl_absorpt_coefficient_mu     3.955
_exptl_absorpt_correction_type     psi-scan
_exptl_absorpt_process_details
;
(North <i>et al.</i>, 1968)
;
_exptl_absorpt_correction_T_min     0.356
_exptl_absorpt_correction_T_max     0.574
_exptl_special_details     ?
_diffrn_ambient_temperature     298(2)
_diffrn_radiation_type     MoK\a
_diffrn_radiation_wavelength     0.71073
_diffrn_radiation_source     'fine-focus sealed tube'
_diffrn_radiation_monochromator     graphite
_diffrn_measurement_device_type     'Enraf--Nonius CAD-4'
_diffrn_measurement_method     \w/2\q
_diffrn_detector_area_resol_mean     ?
_diffrn_reflns_number     2518
_diffrn_reflns_av_R_equivalents     0.0229
_diffrn_reflns_av_sigmaI/netI     0.0297
_diffrn_reflns_theta_min     2.30
_diffrn_reflns_theta_max     26.97
_diffrn_reflns_theta_full     26.97
_diffrn_measured_fraction_theta_max     1.000
_diffrn_measured_fraction_theta_full     1.000
_diffrn_reflns_limit_h_min     -16
_diffrn_reflns_limit_h_max     12
_diffrn_reflns_limit_k_min     -1
_diffrn_reflns_limit_k_max     17
_diffrn_reflns_limit_l_min     -9
_diffrn_reflns_limit_l_max     9
_diffrn_standards_number     2
_diffrn_standards_interval_count     ?
_diffrn_standards_interval_time     120
_diffrn_standards_decay_%     1.25
loop_
    _diffrn_standard_refln_index_h
    _diffrn_standard_refln_index_k
    _diffrn_standard_refln_index_l
    8 -1 -1
    6 1 -1
_refine_special_details
;
 Refinement of F^2^ against ALL reflections.  The weighted R-factor wR and
 goodness of fit S are based on F^2^, conventional R-factors R are based
 on F, with F set to zero for negative F^2^. The threshold expression of
 F^2^ > 2sigma(F^2^) is used only for calculating R-factors(gt) etc. and is
 not relevant to the choice of reflections for refinement.  R-factors based
 on F^2^ are statistically about twice as large as those based on F, and R-
 factors based on ALL data will be even larger.
;
_reflns_number_total     1231
_reflns_number_gt     1065
_reflns_threshold_expression     I>2\s(I)
_refine_ls_structure_factor_coef     Fsqd
_refine_ls_matrix_type     full
_refine_ls_R_factor_all     0.0349
_refine_ls_R_factor_gt     0.0279
_refine_ls_wR_factor_gt     0.0769
_refine_ls_wR_factor_ref     0.0801
_refine_ls_goodness_of_fit_ref     1.058
_refine_ls_restrained_S_all     1.058
_refine_ls_number_reflns     1231
_refine_ls_number_parameters     97
_refine_ls_number_restraints     0
_refine_ls_weighting_scheme     calc
_refine_ls_weighting_details
         'calc w=1/[\s^2^(Fo^2^)+(0.0433P)^2^+5.0898P] where P=(Fo^2^+2Fc^2^)/3'
_atom_sites_solution_primary     direct
_atom_sites_solution_secondary     difmap
_refine_ls_shift/su_max     0.000
_refine_ls_shift/su_mean     0.000
_refine_diff_density_max     0.924
_refine_diff_density_min     -0.978
_refine_ls_extinction_method
;
SHELXL97 (Sheldrick, 2008)
;
_refine_ls_extinction_coef     0.0012(2)
_refine_ls_extinction_expression
                                  'Fc^*^=kFc[1+0.001xFc^2^\l^3^/sin(2\q)]^-1/4^'
loop_
    _atom_type_symbol
    _atom_type_description
    _atom_type_scat_dispersion_real
    _atom_type_scat_dispersion_imag
    _atom_type_scat_source
    'O' 'O' 0.0106 0.0060
                         'International Tables Vol C Tables 4.2.6.8 and 6.1.1.4'
    'Na' 'Na' 0.0362 0.0249
                         'International Tables Vol C Tables 4.2.6.8 and 6.1.1.4'
    'Cr' 'Cr' 0.3209 0.6236
                         'International Tables Vol C Tables 4.2.6.8 and 6.1.1.4'
    'Mo' 'Mo' -1.6832 0.6857
                         'International Tables Vol C Tables 4.2.6.8 and 6.1.1.4'
_computing_data_collection
;
CAD-4 EXPRESS (Duisenberg, 1992; Mac\'i\<cek & Yordanov, 1992)
;
_computing_cell_refinement
;
CAD-4 EXPRESS (Duisenberg, 1992; Mac\'i\<cek & Yordanov, 1992)
;
_computing_data_reduction
;
XCAD4 (Harms & Wocadlo, 1995)
;
_computing_structure_solution
;
SHELXS97 (Sheldrick, 2008)
;
_computing_structure_refinement
;
SHELXL97 (Sheldrick, 2008)
;
_computing_molecular_graphics
;
DIAMOND (Brandenburg & Putz, 2001)
;
_computing_publication_material
;
WinGX (Farrugia, 2012) and publCIF (Westrip, 2010)
;
loop_
    _atom_site_type_symbol
    _atom_site_label
    _atom_site_fract_x
    _atom_site_fract_y
    _atom_site_fract_z
    _atom_site_U_iso_or_equiv
    _atom_site_adp_type
    _atom_site_calc_flag
    _atom_site_refinement_flags
    _atom_site_occupancy
    _atom_site_symmetry_multiplicity
    _atom_site_disorder_assembly
    _atom_site_disorder_group
    Mo Mo1 0.77009(3) 0.39149(3) 0.37667(6) 0.02349(17) Uani d . 1 1 . .
    Mo Mo2 0.0000 0.21336(4) 0.2500 0.0280(2) Uani d S 1 2 . .
    Cr Cr1 0.78758(12) 0.34023(11) 0.8756(2) 0.0267(3) Uani d P 0.25 1 . .
    Na Na1 0.78758(12) 0.34023(11) 0.8756(2) 0.0267(3) Uani d P 0.75 1 . .
    Na Na2 0.0000 0.2313(2) 0.7500 0.0244(5) Uani d S 1 2 . .
    Na Na3 0.5000 0.5000 0.0000 0.0409(8) Uani d S 1 2 . .
    Na Na4 0.0000 0.5144(4) 0.7500 0.0591(12) Uani d S 1 2 . .
    O O1 0.9590(3) 0.2858(3) 0.0309(5) 0.0284(7) Uani d . 1 1 . .
    O O2 0.8920(5) 0.1320(3) 0.2490(7) 0.0557(13) Uani d . 1 1 . .
    O O3 0.8458(4) 0.5028(3) 0.4008(7) 0.0494(12) Uani d . 1 1 . .
    O O4 0.7828(4) 0.3206(4) 0.1796(6) 0.0471(11) Uani d . 1 1 . .
    O O5 0.6258(3) 0.4147(3) 0.3165(6) 0.0302(8) Uani d . 1 1 . .
    O O6 0.8308(3) 0.3307(3) 0.6084(5) 0.0340(8) Uani d . 1 1 . .
loop_
    _atom_site_aniso_label
    _atom_site_aniso_U_11
    _atom_site_aniso_U_22
    _atom_site_aniso_U_33
    _atom_site_aniso_U_12
    _atom_site_aniso_U_13
    _atom_site_aniso_U_23
    Mo1 0.0186(2) 0.0331(3) 0.0158(2) -0.00152(16) 0.00336(16) 0.00283(14)
    Mo2 0.0463(4) 0.0182(3) 0.0140(3) 0.000 0.0054(2) 0.000
    Cr1 0.0274(8) 0.0318(8) 0.0209(7) -0.0042(6) 0.0092(6) -0.0020(5)
    Na1 0.0274(8) 0.0318(8) 0.0209(7) -0.0042(6) 0.0092(6) -0.0020(5)
    Na2 0.0216(13) 0.0264(13) 0.0291(14) 0.000 0.0142(11) 0.000
    Na3 0.052(2) 0.0244(14) 0.0282(15) 0.0021(13) -0.0041(14) -0.0012(12)
    Na4 0.0232(17) 0.120(4) 0.0291(17) 0.000 0.0045(13) 0.000
    O1 0.0319(18) 0.0332(19) 0.0195(16) 0.0033(15) 0.0092(14) 0.0057(14)
    O2 0.073(3) 0.035(2) 0.042(3) -0.014(2) 0.002(2) 0.0113(19)
    O3 0.038(2) 0.056(3) 0.047(3) -0.018(2) 0.009(2) 0.015(2)
    O4 0.042(2) 0.071(3) 0.028(2) 0.012(2) 0.0122(18) -0.001(2)
    O5 0.0226(18) 0.0288(18) 0.035(2) 0.0034(14) 0.0067(15) 0.0084(15)
    O6 0.032(2) 0.039(2) 0.0249(19) 0.0100(16) 0.0037(15) 0.0038(15)
_geom_special_details
;
 All esds (except the esd in the dihedral angle between two l.s. planes)
 are estimated using the full covariance matrix.  The cell esds are taken
 into account individually in the estimation of esds in distances, angles
 and torsion angles; correlations between esds in cell parameters are only
 used when they are defined by crystal symmetry.  An approximate (isotropic)
 treatment of cell esds is used for estimating esds involving l.s. planes.
;
loop_
    _geom_bond_atom_site_label_1
    _geom_bond_atom_site_label_2
    _geom_bond_site_symmetry_2
    _geom_bond_distance
    _geom_bond_publ_flag
    Mo1 O5 . 1.736(4) y
    Mo1 O6 . 1.742(4) y
    Mo1 O3 . 1.762(4) y
    Mo1 O4 . 1.762(4) y
    Mo2 O1 2_655 1.750(3) y
    Mo2 O1 1_455 1.750(3) y
    Mo2 O2 1_455 1.756(5) y
    Mo2 O2 2_655 1.756(5) ?
    Cr1 O2 7_656 2.132(6) y
    Cr1 O1 1_556 2.153(4) y
    Cr1 O6 . 2.181(4) y
    Cr1 O4 1_556 2.210(4) y
    Cr1 O3 6_566 2.240(5) y
    Cr1 O4 7_656 2.335(5) y
    Na2 O1 1_456 2.375(3) y
    Na2 O1 2_655 2.375(4) ?
    Na2 O6 2_656 2.401(4) y
    Na2 O6 1_455 2.401(4) ?
    Na2 O5 7_556 2.472(4) y
    Na2 O5 8_456 2.472(4) ?
    Na3 O5 . 2.494(3) y
    Na3 O5 5_665 2.494(3) ?
    Na3 O2 8_455 2.532(4) y
    Na3 O2 4_655 2.532(4) ?
    Na3 O5 2_655 2.683(4) y
    Na3 O5 6_565 2.683(4) ?
    Na4 O3 1_455 2.513(5) y
    Na4 O3 2_656 2.513(5) ?
    Na4 O3 6_466 2.575(5) y
    Na4 O3 5_666 2.575(5) ?
loop_
    _geom_angle_atom_site_label_1
    _geom_angle_atom_site_label_2
    _geom_angle_atom_site_label_3
    _geom_angle_site_symmetry_1
    _geom_angle_site_symmetry_3
    _geom_angle
    _geom_angle_publ_flag
    O5 Mo1 O6 . . 111.06(18) ?
    O5 Mo1 O3 . . 110.5(2) ?
    O6 Mo1 O3 . . 106.8(2) ?
    O5 Mo1 O4 . . 108.13(19) ?
    O6 Mo1 O4 . . 111.0(2) ?
    O3 Mo1 O4 . . 109.4(2) ?
    O1 Mo2 O1 2_655 1_455 111.6(2) ?
    O1 Mo2 O2 2_655 1_455 108.7(2) ?
    O1 Mo2 O2 1_455 1_455 112.77(19) ?
    O1 Mo2 O2 2_655 2_655 112.77(19) ?
    O1 Mo2 O2 1_455 2_655 108.7(2) ?
    O2 Mo2 O2 1_455 2_655 102.0(4) ?
    O2 Cr1 O1 7_656 1_556 167.83(16) ?
    O2 Cr1 O6 7_656 . 103.32(18) ?
    O1 Cr1 O6 1_556 . 83.61(14) ?
    O2 Cr1 O4 7_656 1_556 90.27(19) ?
    O1 Cr1 O4 1_556 1_556 81.65(16) ?
    O6 Cr1 O4 . 1_556 164.22(18) ?
    O2 Cr1 O3 7_656 6_566 97.49(17) ?
    O1 Cr1 O3 1_556 6_566 92.85(16) ?
    O6 Cr1 O3 . 6_566 86.64(17) ?
    O4 Cr1 O3 1_556 6_566 99.67(19) ?
    O2 Cr1 O4 7_656 7_656 79.54(17) ?
    O1 Cr1 O4 1_556 7_656 90.56(15) ?
    O6 Cr1 O4 . 7_656 90.24(15) ?
    O4 Cr1 O4 1_556 7_656 84.30(17) ?
    O3 Cr1 O4 6_566 7_656 175.10(17) ?
_iucr_refine_instructions_details
;
TITL    man12 in C 2/c
CELL   0.71073  12.6551  13.5777   7.1405  90.000 112.578  90.000
ZERR     2       0.0020   0.0020   0.0008   0.000   0.020   0.000
LATT  7
SYMM -X,Y, 0.50000-Z
SFAC    O   NA  CR  MO
UNIT    48  18   2  12
MERG    2
L.S.    8
ACTA
FMAP    2
REM SUMP 1.000 0.002 1. 2 1. 3
REM SUMP 1.500 0.005  3. 2 1. 3
EADP Cr1 Na1
EXYZ Cr1 Na1
PLAN    25
WGHT    0.043300    5.089800
EXTI    0.001250
FVAR       0.19429   0.24416   0.75574
MO1   4    0.770095    0.391490    0.376668    11.00000    0.01864    0.03315 =
         0.01576    0.00283    0.00336   -0.00152
MO2   4    0.000000    0.213359    0.250000    10.50000    0.04630    0.01823 =
         0.01396    0.00000    0.00539    0.00000
CR1   3    0.787579    0.340232    0.875634    10.25000    0.02744    0.03180 =
         0.02086   -0.00198    0.00921   -0.00417
NA1   2    0.787579    0.340232    0.875634    10.75000    0.02744    0.03180 =
         0.02086   -0.00198    0.00921   -0.00417
NA2   2    0.000000    0.231338    0.750000    10.50000    0.02164    0.02642 =
         0.02909    0.00000    0.01424    0.00000
NA3   2    0.500000    0.500000    0.000000    10.50000    0.05238    0.02445 =
         0.02821   -0.00123   -0.00407    0.00209
NA4   2    0.000000    0.514367    0.750000    10.50000    0.02323    0.11979 =
         0.02915    0.00000    0.00452    0.00000
O1    1    0.959017    0.285823    0.030939    11.00000    0.03191    0.03319 =
         0.01955    0.00575    0.00921    0.00329
O2    1    0.891966    0.132001    0.248975    11.00000    0.07259    0.03451 =
         0.04212    0.01131    0.00208   -0.01397
O3    1    0.845830    0.502758    0.400773    11.00000    0.03790    0.05641 =
         0.04735    0.01545    0.00917   -0.01771
O4    1    0.782839    0.320640    0.179595    11.00000    0.04158    0.07113 =
         0.02774   -0.00123    0.01224    0.01234
O5    1    0.625840    0.414664    0.316462    11.00000    0.02256    0.02884 =
         0.03521    0.00839    0.00670    0.00339
O6    1    0.830786    0.330677    0.608418    11.00000    0.03151    0.03929 =
         0.02493    0.00382    0.00373    0.00998
HKLF 4
REM     man12 in C 2/c
REM R1 =  0.0279 for   1065 Fo > 4sig(Fo)  and  0.0349 for all   1231 data
REM     97 parameters refined using      0 restraints
END
WGHT      0.0433      5.0059
REM Highest difference peak  0.924,  deepest hole -0.978,  1-sigma level  0.149
Q1    1   0.7748  0.4469  0.4065  11.00000  0.05    0.92
Q2    1   0.0000  0.2797  0.2500  10.50000  0.05    0.67
Q3    1   0.7827  0.3762  0.1570  11.00000  0.05    0.57
Q4    1   0.0000  0.4562  0.7500  10.50000  0.05    0.54
Q5    1   0.8766  0.1823  0.2504  11.00000  0.05    0.51
Q6    1   0.8339  0.4958  0.3049  11.00000  0.05    0.50
Q7    1   0.7675  0.3004  0.3578  11.00000  0.05    0.47
Q8    1   0.7974  0.3624  0.2743  11.00000  0.05    0.45
Q9    1   1.0185  0.3028  0.0884  11.00000  0.05    0.43
Q10   1   0.8320  0.3141  0.2303  11.00000  0.05    0.43
Q11   1   0.7798  0.5062  0.3625  11.00000  0.05    0.43
Q12   1   0.8193  0.2842  0.5497  11.00000  0.05    0.39
Q13   1   0.9615  0.2347  0.0504  11.00000  0.05    0.38
Q14   1   0.5000  0.5193  0.2500  10.50000  0.05    0.37
Q15   1   0.9444  0.3174  0.0784  11.00000  0.05    0.37
Q16   1   0.8347  0.3695  0.5714  11.00000  0.05    0.36
Q17   1   0.0063  0.4979  0.8809  11.00000  0.05    0.36
Q18   1   0.6238  0.4525  0.2690  11.00000  0.05    0.36
Q19   1   0.9239  0.1424  0.3558  11.00000  0.05    0.36
Q20   1   0.7740  0.3356  0.4802  11.00000  0.05    0.36
Q21   1   0.4982  0.5703 -0.0014  11.00000  0.05    0.36
Q22   1   0.0181  0.5381  0.8283  11.00000  0.05    0.34
Q23   1   0.7848  0.2471  0.2900  11.00000  0.05    0.33
Q24   1   0.7802  0.4127  0.9197  11.00000  0.05    0.32
Q25   1   0.9016  0.2841  0.6108  11.00000  0.05    0.32
;
