# Supplementary material for: Elaboration, étude structurale et analyse CHARDI et BVS d’une nouvelle variété β-Na9Cr(MoO4)6 de type alluaudite
Source: Acta Crystallogr E Crystallogr Commun. 2016 May 20;72(Pt 6):833–7. doi: 10.1107/S205698901600774X (PMC4908561; doi:10.1107/S205698901600774X)
Supplement: Supplementary file 2 [file e-72-00833-Isup2.hkl]

#
# h,k,l, Fc-squared, Fo-squared, sigma(Fo-squared) and status flag
#
data_I
_shelx_title '    man12 in C 2/c'
_shelx_refln_list_code          4
_shelx_F_calc_maximum      504.49
_exptl_crystal_F_000      1134.00
_reflns_d_resolution_high  0.7835
 
loop_
 _symmetry_equiv_pos_as_xyz
 'x, y, z'
 '-x, y, -z+1/2'
 'x+1/2, y+1/2, z'
 '-x+1/2, y+1/2, -z+1/2'
 '-x, -y, -z'
 'x, -y, z-1/2'
 '-x+1/2, -y+1/2, -z'
 'x+1/2, -y+1/2, z-1/2'
 
_cell_length_a    12.6551
_cell_length_b    13.5777
_cell_length_c     7.1405
_cell_angle_alpha  90.000
_cell_angle_beta  112.578
_cell_angle_gamma  90.000
 
_shelx_F_squared_multiplier     1.000
 
loop_
 _refln_index_h
 _refln_index_k
 _refln_index_l
 _refln_F_squared_calc
 _refln_F_squared_meas
 _refln_F_squared_sigma
 _refln_observed_status
   2   0   0    25365.20    25517.36    381.64 o
   4   0   0   163355.28   171757.92    727.56 o
   6   0   0     1703.53     2216.54    102.39 o
   8   0   0    42280.21    46257.57    492.45 o
  10   0   0     2730.99     3192.71    157.22 o
  12   0   0      595.09      683.41     49.93 o
  14   0   0     4539.40     4702.96    324.16 o
   1   1   0        3.86       25.38     17.10 o
   3   1   0    31321.42    33820.92    420.12 o
   5   1   0    37480.82    41821.37    449.30 o
   7   1   0    26064.66    28026.53    288.74 o
   9   1   0     6513.36     6924.24    147.75 o
  11   1   0    10741.63    11554.42    218.71 o
  13   1   0     7488.60     7856.55    286.78 o
   0   2   0    14287.13    12294.47    137.82 o
   2   2   0    15824.28    17019.92    200.34 o
   4   2   0    16150.75    16912.97    384.70 o
   6   2   0     4524.58     4402.84    132.14 o
   8   2   0      113.11       97.88     84.51 o
  10   2   0     3028.80     3225.17    318.54 o
  12   2   0        6.53       13.39    211.54 o
  14   2   0      122.57      129.82    137.50 o
   1   3   0     2952.88     3199.86     68.07 o
   3   3   0    30517.04    28946.56    232.29 o
   5   3   0    15460.93    15377.57    628.53 o
   7   3   0    43793.30    44070.49    475.15 o
   9   3   0     2027.60     1987.22     99.72 o
  11   3   0    10126.85    10647.20    414.99 o
  13   3   0      323.23      202.15    148.63 o
   0   4   0    22479.61    20835.12    253.08 o
   2   4   0   201894.27   209959.05   2605.86 o
   4   4   0      538.46      356.67     33.39 o
   6   4   0    68985.28    70783.14    781.95 o
   8   4   0        2.00       -8.65     60.77 o
  10   4   0     2858.60     2877.29    270.10 o
  12   4   0     2671.54     2480.96    173.94 o
  14   4   0        3.31      -56.43    163.19 o
   1   5   0     1473.34      933.33     45.92 o
   3   5   0    18726.45    18892.10    214.67 o
   5   5   0    33507.23    33035.10    325.54 o
   7   5   0     1864.78     1914.56    105.21 o
   9   5   0    25733.05    26186.03   1070.87 o
  11   5   0     1876.78     2003.20    114.91 o
  13   5   0    11911.96    10910.06    481.72 o
   0   6   0      168.88       77.10     60.14 o
   2   6   0        1.45       -6.86     41.01 o
   4   6   0     3243.43     3447.01    264.35 o
   6   6   0     8994.63     8805.20    189.52 o
   8   6   0     6030.08     6032.51    184.49 o
  10   6   0     1211.77     1351.49     80.24 o
  12   6   0       89.85      -61.73    157.10 o
   1   7   0    12258.56    11416.16    179.94 o
   3   7   0       34.62      -19.50     43.52 o
   5   7   0    16686.54    16314.96    266.92 o
   7   7   0     3542.01     3848.43    145.42 o
   9   7   0     5486.80     5373.67    233.06 o
  11   7   0      451.54      372.57     98.05 o
  13   7   0     1721.68     1152.44     97.27 o
   0   8   0    15038.04    14561.37    307.69 o
   2   8   0     3897.96     4082.88    121.81 o
   4   8   0     5449.70     5454.96    176.76 o
   6   8   0     3006.76     3108.57    131.78 o
   8   8   0     3642.43     3106.95    149.81 o
  10   8   0      294.45      413.97    187.85 o
  12   8   0      237.14      292.23    137.77 o
   1   9   0     8453.08     8314.37    189.40 o
   3   9   0     9354.30    10041.43    206.94 o
   5   9   0     2069.54     1975.73    107.33 o
   7   9   0    12665.13    12440.41    267.81 o
   9   9   0       73.22       99.61     69.22 o
  11   9   0    13156.73    12497.69    330.90 o
   0  10   0    30689.20    30166.80    504.79 o
   2  10   0       83.34      144.71     79.08 o
   4  10   0    16681.24    16793.02    556.75 o
   6  10   0      196.39      255.18     43.25 o
   8  10   0     7982.28     7782.42    231.90 o
  10  10   0      258.87      197.14     85.56 o
  12  10   0      696.30      712.51     87.71 o
   1  11   0     2659.44     2587.12    124.82 o
   3  11   0        1.08      -14.11     57.60 o
   5  11   0     4315.89     3952.57    313.23 o
   7  11   0        7.60      -25.48     76.30 o
   9  11   0     1982.52     1914.66    110.87 o
  11  11   0       21.25      164.73     85.10 o
   0  12   0     1096.40     1452.89    117.14 o
   2  12   0     3532.84     3536.22    249.88 o
   4  12   0     4696.09     4943.36    179.94 o
   6  12   0        8.11       -8.36     64.55 o
   8  12   0     1416.34     1441.99    171.61 o
  10  12   0       83.59       97.03    153.39 o
   1  13   0     1010.58     1105.09     68.06 o
   3  13   0      234.32      360.04     45.44 o
   5  13   0     1980.06     2257.15    188.35 o
   7  13   0      137.59      177.36     79.72 o
   9  13   0     3771.19     3643.46    242.00 o
   0  14   0        4.11      -97.76     97.76 o
   2  14   0    21732.91    21546.07    389.07 o
   4  14   0      180.48      264.69     81.86 o
   6  14   0     8764.62     8598.71    268.30 o
   8  14   0      158.95      207.60     87.86 o
   1  15   0      804.16      775.15     51.53 o
   3  15   0      353.07      215.48     96.79 o
   5  15   0     2224.69     2185.37    148.32 o
   7  15   0     1069.79     1080.64     58.33 o
   0  16   0     3079.61     2567.01    187.20 o
   2  16   0      346.91      448.82     43.18 o
   4  16   0     1886.79     1905.22    151.22 o
   1  17   0      544.01      596.19    225.22 o
 -15   1   1      959.17     1099.27    117.79 o
 -13   1   1     1709.89     1613.82    115.70 o
 -11   1   1      122.22       13.15     60.17 o
  -9   1   1     4333.75     4874.78    119.60 o
  -7   1   1     3466.26     3273.18    105.78 o
  -5   1   1    10845.59    12679.14    188.85 o
  -3   1   1    34638.87    36132.78    174.15 o
  -1   1   1     2717.97     2120.39     37.01 o
   1   1   1    40998.61    45849.41    880.34 o
   3   1   1      213.01      112.85     38.47 o
   5   1   1     8303.96     9089.61    137.22 o
   7   1   1     4662.51     5137.89    116.70 o
   9   1   1    14573.15    16106.42    233.25 o
  11   1   1     2834.93     3056.00    103.11 o
  13   1   1     4689.35     4792.96    322.72 o
 -14   2   1     4373.99     4738.18    324.95 o
 -12   2   1     3653.17     3542.93    235.28 o
 -10   2   1    12916.41    14640.12    945.85 o
  -8   2   1    15892.48    16941.67    281.66 o
  -6   2   1    32111.59    33204.39    686.11 o
  -4   2   1    31948.22    36188.40    281.24 o
  -2   2   1    46288.74    50058.08    710.12 o
   0   2   1     7560.10     8273.49    225.97 o
   2   2   1    31420.62    34448.36   1221.31 o
   4   2   1     1353.79     1376.51     70.40 o
   6   2   1     5771.52     5511.36    150.82 o
   8   2   1        0.84       91.83     48.98 o
  10   2   1       13.23       98.32     80.25 o
  12   2   1     4932.04     4555.83    210.71 o
  14   2   1     3931.67     3694.09    281.39 o
 -15   3   1     3884.38     3305.83    251.15 o
 -13   3   1     3927.98     4265.44    294.42 o
 -11   3   1     3646.37     3821.19    178.19 o
  -9   3   1       54.94      123.57     65.30 o
  -7   3   1     3626.66     4230.29    239.02 o
  -5   3   1    10306.45    10954.14    175.28 o
  -3   3   1      331.24      339.33     20.50 o
  -1   3   1    62342.05    62258.79    296.24 o
   1   3   1    14926.96    15611.59    441.98 o
   3   3   1    34408.98    33509.07    585.73 o
   5   3   1    19909.15    19754.76    252.68 o
   7   3   1    30307.09    33037.97    389.63 o
   9   3   1     9396.56     9307.80    248.43 o
  11   3   1     5417.07     5567.80    314.62 o
  13   3   1     1640.77     1562.44    122.19 o
 -14   4   1       11.22     -106.23    137.23 o
 -12   4   1     2423.30     2233.21    182.41 o
 -10   4   1     1166.05     1229.82     75.51 o
  -8   4   1    21887.94    22259.93    324.02 o
  -6   4   1     4544.36     4192.01    127.90 o
  -4   4   1    12663.25     9825.86    159.00 o
  -2   4   1      271.68       89.72     40.00 o
   0   4   1    55985.04    53390.62    305.45 o
   2   4   1      399.19      324.93     20.93 o
   4   4   1     4042.77     4021.59    197.46 o
   6   4   1    16822.80    16278.95    371.82 o
   8   4   1       84.26      126.07     60.28 o
  10   4   1     6553.69     6884.67    229.40 o
  12   4   1      391.99      744.25     78.43 o
 -13   5   1      160.49      145.45    115.25 o
 -11   5   1        6.17      102.47     58.65 o
  -9   5   1      101.02      213.46     45.57 o
  -7   5   1      414.12      530.32     32.47 o
  -5   5   1     4973.13     4713.89    126.26 o
  -3   5   1     2209.45     2211.41    124.05 o
  -1   5   1      229.16      175.63     22.91 o
   1   5   1       43.43       85.98     35.06 o
   3   5   1      433.20      538.22    118.98 o
   5   5   1     2461.19     2379.92    252.26 o
   7   5   1      146.41      103.35     59.89 o
   9   5   1     1041.92      968.84     75.13 o
  11   5   1     2232.23     2017.53    110.03 o
  13   5   1      383.81      256.73    175.66 o
 -14   6   1      610.33      577.09     85.05 o
 -12   6   1     6522.50     6011.53    336.88 o
 -10   6   1     4014.36     3896.55    169.84 o
  -8   6   1    14572.05    14905.64    277.62 o
  -6   6   1     5965.30     5458.76    150.02 o
  -4   6   1    35197.61    34859.11    326.36 o
  -2   6   1     5155.73     5350.09    121.76 o
   0   6   1    19085.48    17771.50    210.25 o
   2   6   1      209.05      138.24     42.99 o
   4   6   1    16540.59    16765.44    246.91 o
   6   6   1     5953.00     6018.49    256.99 o
   8   6   1      539.74      635.76     69.29 o
  10   6   1     3922.77     4180.07    184.64 o
  12   6   1      520.90      699.23     72.33 o
 -13   7   1     4296.89     4010.64    304.51 o
 -11   7   1     5402.63     5331.88    214.02 o
  -9   7   1      590.49      592.20     42.02 o
  -7   7   1     1460.47     1407.72     80.13 o
  -5   7   1     2807.08     2815.16    163.95 o
  -3   7   1     2787.41     2578.20    100.92 o
  -1   7   1    27804.80    26579.75    836.61 o
   1   7   1    23996.11    22392.85    265.37 o
   3   7   1    50410.60    49823.24    968.14 o
   5   7   1    25626.48    24911.87    563.95 o
   7   7   1    27116.74    27074.74    380.19 o
   9   7   1     5766.45     5876.57    209.63 o
  11   7   1     3431.81     3602.51    305.77 o
 -12   8   1      201.22      186.78    132.20 o
 -10   8   1     9416.98     9411.57    330.21 o
  -8   8   1     7775.86     7692.02    211.50 o
  -6   8   1    30930.14    30485.24    460.24 o
  -4   8   1     4957.04     4336.41    223.20 o
  -2   8   1    40600.30    38370.23    632.72 o
   0   8   1     7614.29     7045.00    159.47 o
   2   8   1    30111.59    29270.53    325.47 o
   4   8   1     6684.60     6267.72    170.60 o
   6   8   1      909.73      962.67     65.72 o
   8   8   1     7695.83     8011.17    374.28 o
  10   8   1      221.34      168.55     93.01 o
  12   8   1     5050.01     4550.12    343.03 o
 -13   9   1      783.83      677.81     87.71 o
 -11   9   1       54.08       29.40     75.65 o
  -9   9   1      645.75      707.50     45.41 o
  -7   9   1      110.63      191.61     69.87 o
  -5   9   1     6614.00     6030.25    173.38 o
  -3   9   1     5438.42     5518.42    156.80 o
  -1   9   1      133.26      149.42     32.08 o
   1   9   1     3188.23     3001.81    116.15 o
   3   9   1      550.19      551.30     34.45 o
   5   9   1     5743.94     6125.86    181.03 o
   7   9   1      265.46      234.21     40.09 o
   9   9   1      625.78      602.61     60.55 o
  11   9   1       16.55       64.11    122.13 o
 -12  10   1      460.12      359.28     67.83 o
 -10  10   1     4152.62     3791.89    194.22 o
  -8  10   1     1329.19     1381.02     76.78 o
  -6  10   1     4737.13     4605.89    165.48 o
  -4  10   1     4612.71     4541.01    156.50 o
  -2  10   1    10668.22    10427.47    265.47 o
   0  10   1        0.45       -2.37     50.47 o
   2  10   1     6478.30     6443.49    178.43 o
   4  10   1       57.87        2.83     93.12 o
   6  10   1      193.71      135.36    110.21 o
   8  10   1     4971.10     5012.75    214.66 o
  10  10   1      327.19      113.81    114.46 o
 -11  11   1     1085.82     1105.67     75.06 o
  -9  11   1     7482.19     7663.27    249.15 o
  -7  11   1     1020.74      953.44     50.97 o
  -5  11   1     2005.45     2145.44    101.12 o
  -3  11   1    11948.85    11529.81    249.92 o
  -1  11   1       27.10       71.88     65.97 o
   1  11   1    32577.88    32464.55    460.02 o
   3  11   1     6981.40     7058.18    203.93 o
   5  11   1    27037.00    27161.65    408.07 o
   7  11   1     3904.72     4060.36    242.18 o
   9  11   1     8819.79     8976.21    292.44 o
 -10  12   1     2692.04     2684.34    146.75 o
  -8  12   1     8139.74     7632.98    251.74 o
  -6  12   1     8482.17     8417.94    240.59 o
  -4  12   1    10595.74    10230.36    255.34 o
  -2  12   1     7725.99     8072.05    305.66 o
   0  12   1    10730.51    11081.76    245.33 o
   2  12   1     1578.03     1619.49    140.75 o
   4  12   1     1250.49     1338.33     76.86 o
   6  12   1      125.59      131.63     71.37 o
   8  12   1       39.60       73.59     65.37 o
  -9  13   1     1213.39     1364.78     79.97 o
  -7  13   1     2212.34     1941.65    158.00 o
  -5  13   1     2933.17     2890.93    140.67 o
  -3  13   1     1023.13     1036.27     53.76 o
  -1  13   1    10817.73    10282.71    256.09 o
   1  13   1     1412.66     1400.05     79.88 o
   3  13   1     3786.48     3692.03    166.36 o
   5  13   1        0.21       16.17     70.25 o
   7  13   1     4483.62     4166.73    195.88 o
   9  13   1       69.86       -8.46    109.15 o
  -8  14   1       16.00      -77.20     77.20 o
  -6  14   1      727.95      892.01     50.21 o
  -4  14   1      678.61      817.72     47.31 o
  -2  14   1     2593.74     2883.30    151.85 o
   0  14   1        5.17       35.26     71.87 o
   2  14   1      797.44      891.47     53.76 o
   4  14   1        0.45      -62.73     86.76 o
   6  14   1       19.41      115.24     95.64 o
  -7  15   1     2609.64     2691.04    140.13 o
  -5  15   1     2478.67     2564.56    130.31 o
  -3  15   1     1014.44      913.38    131.57 o
  -1  15   1     5683.11     5494.67    211.95 o
   1  15   1       64.54      117.62     73.39 o
   3  15   1     9649.17    10356.10    290.08 o
   5  15   1      291.24      416.21     53.66 o
  -6  16   1      862.04      845.82     56.43 o
  -4  16   1     5968.93     6302.37    242.93 o
  -2  16   1      557.86      481.94     94.33 o
   0  16   1     3806.80     3707.85    188.38 o
   2  16   1       55.71       74.57     84.86 o
   4  16   1     1686.86     1785.85    111.70 o
  -3  17   1     2222.22     2347.02    123.49 o
  -1  17   1        4.77      -15.22     82.04 o
   1  17   1     1958.44     1753.65     95.31 o
 -14   0   2     2357.81     2271.21    162.78 o
 -12   0   2    29249.79    30376.51    486.26 o
 -10   0   2     2137.71     2257.54    134.96 o
  -8   0   2   105787.45   110089.45   2926.87 o
  -6   0   2     9172.43     8698.97    412.70 o
  -4   0   2    68116.73    65095.49   1005.04 o
  -2   0   2     6052.97     7244.15    126.73 o
   0   0   2    40389.82    41452.15    297.21 o
   2   0   2    25487.68    22734.54    553.16 o
   4   0   2     3429.65     3487.40    149.46 o
   6   0   2    50707.36    55614.58    959.46 o
   8   0   2     3103.53     3387.90    164.17 o
  10   0   2    36054.46    39822.92    584.40 o
  12   0   2     4991.16     5310.72    245.45 o
 -15   1   2      560.06      655.60     89.56 o
 -13   1   2     1200.04     1158.59     64.44 o
 -11   1   2      463.76      566.91     77.53 o
  -9   1   2     2582.95     3004.52     98.06 o
  -7   1   2    10660.87    10775.86    149.69 o
  -5   1   2     2462.51     1767.78     70.13 o
  -3   1   2    61864.82    62207.58    263.28 o
  -1   1   2    94102.36    90523.82    304.74 o
   1   1   2    54501.40    52306.92    501.05 o
   3   1   2    10152.29     9597.83    269.19 o
   5   1   2    21545.40    23247.45    518.92 o
   7   1   2     6993.12     7572.72    212.46 o
   9   1   2     2874.41     2967.13     96.69 o
  11   1   2       60.80      126.94     62.32 o
  13   1   2      109.95      276.78    104.16 o
 -14   2   2     3874.68     3752.52    291.76 o
 -12   2   2      381.92      373.23    149.96 o
 -10   2   2     5141.61     5424.52    183.48 o
  -8   2   2    10175.14    10083.02    223.36 o
  -6   2   2    16413.58    18400.13    250.07 o
  -4   2   2     7790.45     6777.64    135.26 o
  -2   2   2    21781.14    22436.78    207.20 o
   0   2   2    16446.32    15317.55    455.95 o
   2   2   2     1777.16     1232.58     62.73 o
   4   2   2    18660.93    20460.07    304.85 o
   6   2   2     3738.03     3835.73    141.54 o
   8   2   2     3147.27     3540.42    170.28 o
  10   2   2     1501.00     1544.54     90.21 o
  12   2   2     2997.38     2953.48    398.39 o
 -15   3   2     1518.78     1530.31    139.41 o
 -13   3   2       81.10        0.00    122.93 o
 -11   3   2     6604.30     6717.82    220.07 o
  -9   3   2     3442.51     3675.08    151.59 o
  -7   3   2      334.01      371.12     61.21 o
  -5   3   2    53582.62    52372.18   1828.40 o
  -3   3   2      103.99      432.44     75.24 o
  -1   3   2    80521.60    71175.64   1148.40 o
   1   3   2     9259.51    13183.68    246.41 o
   3   3   2    72780.95    72034.73   3043.70 o
   5   3   2     1211.30     1393.15     72.24 o
   7   3   2    20226.86    20620.14    599.41 o
   9   3   2     2247.99     2223.46    116.51 o
  11   3   2      258.09      156.03     98.18 o
 -14   4   2     9279.97     8918.30    423.72 o
 -12   4   2     2613.96     2413.96    178.98 o
 -10   4   2    32176.01    32882.69    646.06 o
  -8   4   2    14698.45    14381.04    440.90 o
  -6   4   2    67871.89    67231.75    489.27 o
  -4   4   2     1236.19     1843.34     83.79 o
  -2   4   2     6476.84     5057.25    109.65 o
   0   4   2       40.62        6.21     35.31 o
   2   4   2     2003.02     2506.11     87.83 o
   4   4   2    31240.56    31139.00    528.67 o
   6   4   2     7202.19     6750.87    178.97 o
   8   4   2    28313.11    28763.32    727.03 o
  10   4   2     5537.04     5032.34    211.40 o
  12   4   2    11532.36    10216.24    475.78 o
 -15   5   2        9.33     -132.72    138.29 o
 -13   5   2      310.30      156.32    125.05 o
 -11   5   2     1722.33     1635.33    163.69 o
  -9   5   2     3829.03     3429.53    147.80 o
  -7   5   2    24896.24    25124.99    328.75 o
  -5   5   2     5897.04     5835.27    142.67 o
  -3   5   2    74444.33    73761.16    452.28 o
  -1   5   2    19987.31    20481.33    415.31 o
   1   5   2    74835.94    75953.42    457.24 o
   3   5   2     4056.21     3955.96    124.38 o
   5   5   2    37769.00    38643.89   1355.34 o
   7   5   2     2200.76     2071.43    153.52 o
   9   5   2     2953.91     2933.76    141.55 o
  11   5   2       59.87       83.46    182.80 o
 -14   6   2     2099.99     2270.15    177.60 o
 -12   6   2     3282.83     3303.61    249.82 o
 -10   6   2      212.21      272.71    133.66 o
  -8   6   2     5672.10     6005.21    180.61 o
  -6   6   2        0.08       17.59     76.43 o
  -4   6   2      997.34     1282.04     62.97 o
  -2   6   2     5282.82     5046.71    123.62 o
   0   6   2     2573.98     2345.04     90.29 o
   2   6   2     1145.67     1174.67     60.12 o
   4   6   2      149.37      192.27     53.27 o
   6   6   2     7221.70     7506.90    196.16 o
   8   6   2       79.24       64.66     56.71 o
  10   6   2     1458.60     1263.54     67.88 o
  12   6   2      740.36      814.27     88.24 o
 -13   7   2     1776.60     1586.12    155.59 o
 -11   7   2      801.53      797.73     48.15 o
  -9   7   2     5549.53     5757.19    373.52 o
  -7   7   2     6569.18     6317.95    271.78 o
  -5   7   2    10517.98    11073.61    211.13 o
  -3   7   2    42894.61    39723.64    369.07 o
  -1   7   2    11322.39    11519.95    205.65 o
   1   7   2    41484.86    38452.98    364.21 o
   3   7   2    11299.40    11557.85    215.98 o
   5   7   2    19371.81    18391.36    295.87 o
   7   7   2     6843.73     6622.79    204.91 o
   9   7   2     2222.24     2106.61    112.81 o
  11   7   2     1356.25     1352.91     72.18 o
 -14   8   2     3131.63     2463.52    198.60 o
 -12   8   2     3800.05     4100.43    296.79 o
 -10   8   2     4284.43     4028.86    193.67 o
  -8   8   2     1731.92     1600.71     82.84 o
  -6   8   2     6094.97     6080.32    174.77 o
  -4   8   2     1649.80     1840.26    106.32 o
  -2   8   2     4604.21     4769.09    249.06 o
   0   8   2      261.03      301.26     56.96 o
   2   8   2     2502.47     2327.72    146.54 o
   4   8   2     7854.39     7837.19    271.09 o
   6   8   2      940.76      905.61    109.32 o
   8   8   2     3272.47     3359.59    161.16 o
  10   8   2     2597.24     2857.42    134.34 o
 -13   9   2      838.30      831.78     84.53 o
 -11   9   2      504.20      627.66     79.49 o
  -9   9   2     8652.91     9165.40    254.76 o
  -7   9   2      717.27      709.69     42.32 o
  -5   9   2    13681.05    14185.45    363.68 o
  -3   9   2     1405.57     1511.98     77.86 o
  -1   9   2    49368.37    49684.64   1031.68 o
   1   9   2     1928.18     2385.45    239.16 o
   3   9   2    23007.04    23560.78    338.20 o
   5   9   2      153.53      205.29     42.51 o
   7   9   2     7703.05     7653.52    422.70 o
   9   9   2      234.25      298.41     40.54 o
 -12  10   2     4923.12     5234.32    331.89 o
 -10  10   2      584.04      662.64     49.08 o
  -8  10   2     3591.63     3367.03    159.98 o
  -6  10   2       76.90      129.16     62.65 o
  -4  10   2     3764.25     3717.42    144.41 o
  -2  10   2       58.53       -8.60     58.35 o
   0  10   2      293.95      322.81     46.23 o
   2  10   2     1615.26     1399.15     89.47 o
   4  10   2      232.29      201.20     66.60 o
   6  10   2     2877.96     2743.87    242.90 o
   8  10   2      285.74      204.46     85.37 o
  10  10   2     3144.87     3021.01    294.45 o
 -11  11   2     1129.44      932.81     58.64 o
  -9  11   2      146.97      208.10     49.55 o
  -7  11   2     4033.66     4406.92    230.27 o
  -5  11   2     1405.65     1359.77    131.47 o
  -3  11   2     8816.09     8573.92    218.72 o
  -1  11   2     1268.95     1247.44     68.52 o
   1  11   2    13387.40    12688.11    287.69 o
   3  11   2     2483.46     2521.18    127.48 o
   5  11   2     4423.74     4261.42    180.94 o
   7  11   2       92.92       76.46     73.85 o
   9  11   2     2323.49     1940.05    103.69 o
 -10  12   2      436.86      502.28     96.05 o
  -8  12   2     2388.00     2417.89    218.06 o
  -6  12   2     2713.40     2480.06    227.77 o
  -4  12   2     3462.97     3675.55    159.14 o
  -2  12   2     2608.03     2725.89    141.94 o
   0  12   2     3934.65     3913.80    470.10 o
   2  12   2     3683.76     3912.04    163.18 o
   4  12   2     1850.39     2169.84    128.43 o
   6  12   2     1478.40     1392.21     93.29 o
   8  12   2      671.67      756.15     52.50 o
  -9  13   2      241.42      170.09    124.79 o
  -7  13   2     2270.19     2284.42    123.44 o
  -5  13   2     1901.66     1659.63     97.74 o
  -3  13   2     2936.29     2851.73    181.52 o
  -1  13   2      849.58      821.78     54.99 o
   1  13   2     2867.26     2920.06    147.82 o
   3  13   2     2232.70     2391.92    127.25 o
   5  13   2     2738.45     2876.58    146.40 o
   7  13   2      523.87      672.22    141.75 o
  -8  14   2      226.99      290.97    110.08 o
  -6  14   2     5864.90     5590.44    218.81 o
  -4  14   2       82.11       51.48     83.00 o
  -2  14   2     2285.37     2250.51    113.51 o
   0  14   2     1693.77     1607.92    124.84 o
   2  14   2      481.30      511.51     65.84 o
   4  14   2     2558.59     2805.22    134.11 o
   6  14   2      100.66       15.86     88.23 o
  -7  15   2      904.21      979.46     59.58 o
  -5  15   2     2863.83     3000.21    371.73 o
  -3  15   2     2527.63     2772.04    139.57 o
  -1  15   2     2160.81     1995.31    117.78 o
   1  15   2     2910.12     2818.17    150.80 o
   3  15   2     2355.85     2178.00    116.82 o
   5  15   2     1480.34     1644.51     91.29 o
  -6  16   2      477.40      589.01    185.47 o
  -4  16   2     2133.78     2577.63    227.31 o
  -2  16   2     1672.26     1738.42    112.12 o
   0  16   2     1292.31     1374.07    129.33 o
   2  16   2     1561.34     1612.78     94.91 o
 -15   1   3     2823.39     2721.42    151.51 o
 -13   1   3     1401.41     1462.19     84.49 o
 -11   1   3    12912.06    13193.43    269.74 o
  -9   1   3     4092.32     4091.32    138.94 o
  -7   1   3    12624.00    13678.84    227.97 o
  -5   1   3       47.41      -25.16     35.45 o
  -3   1   3      768.86      557.87     19.57 o
  -1   1   3     1630.23     1274.69     61.70 o
   1   1   3    20573.19    20400.80    262.61 o
   3   1   3      898.51      919.16     38.21 o
   5   1   3     6238.13     6417.18    186.81 o
   7   1   3     2071.04     2439.94     85.46 o
   9   1   3     1400.87     1448.31     55.22 o
  11   1   3     2262.83     2363.77    129.79 o
 -16   2   3     3911.06     3406.58    263.09 o
 -14   2   3     5025.50     4995.35    322.91 o
 -12   2   3     1427.05     1338.75    134.91 o
 -10   2   3      323.38      345.94     49.63 o
  -8   2   3     4874.88     4983.12    347.06 o
  -6   2   3     1201.98     1258.81     92.79 o
  -4   2   3    15140.98    15580.78    782.61 o
  -2   2   3     1553.00     1773.25     79.22 o
   0   2   3    20685.68    21354.74    883.58 o
   2   2   3     1209.32     1375.47    100.61 o
   4   2   3    17331.53    18229.98    589.09 o
   6   2   3    14904.15    15605.00    366.98 o
   8   2   3    12437.62    12543.25    358.52 o
  10   2   3     3211.00     3220.84    169.58 o
 -15   3   3      707.95      790.15     90.62 o
 -13   3   3     3905.14     3797.64    270.03 o
 -11   3   3     5022.29     4878.52    195.25 o
  -9   3   3    23114.45    23694.66    362.33 o
  -7   3   3    20568.22    19946.64    295.35 o
  -5   3   3    29352.76    29554.93    322.78 o
  -3   3   3    15582.78    15450.21    327.34 o
  -1   3   3    36610.07    34215.48   1059.74 o
   1   3   3     8367.32     8689.52    163.69 o
   3   3   3     8597.21     9087.31    182.02 o
   5   3   3     1915.80     1957.38    108.83 o
   7   3   3     1324.91     1325.26     72.53 o
   9   3   3     2611.16     2721.95    139.53 o
  11   3   3     1229.10     1263.22     75.56 o
 -14   4   3      868.59     1204.64     90.63 o
 -12   4   3     3507.86     3351.50    254.63 o
 -10   4   3      279.02      391.69     70.21 o
  -8   4   3    16873.63    17324.23    347.28 o
  -6   4   3       32.60       75.92     62.65 o
  -4   4   3     5926.96     5673.11    140.46 o
  -2   4   3    42176.52    41131.63   1319.68 o
   0   4   3      472.74      425.31     28.49 o
   2   4   3    31882.56    30926.11    485.95 o
   4   4   3     3110.53     3314.02    123.61 o
   6   4   3    16025.80    16280.88    350.52 o
   8   4   3      928.87      928.70     50.84 o
  10   4   3     2927.26     2634.58    143.44 o
 -15   5   3      212.68      260.43    153.40 o
 -13   5   3     1946.48     1772.33    138.37 o
 -11   5   3      963.97      953.82    103.88 o
  -9   5   3      722.64      725.49     42.13 o
  -7   5   3       60.26       67.23     55.18 o
  -5   5   3      102.90      104.77     54.73 o
  -3   5   3     3855.45     3739.39    291.39 o
  -1   5   3     1212.05     1370.21     68.26 o
   1   5   3      111.33      275.59     86.10 o
   3   5   3     4010.19     3687.29    128.58 o
   5   5   3      153.15       71.22    102.53 o
   7   5   3      766.45      802.62     49.07 o
   9   5   3       24.68       -8.39     72.56 o
  11   5   3      264.69      166.05     89.79 o
 -14   6   3     1637.67     1576.23    103.90 o
 -12   6   3     3506.88     3623.18    265.75 o
 -10   6   3      238.09      269.41     44.46 o
  -8   6   3     4658.60     4843.01    194.96 o
  -6   6   3     5850.58     6569.93    251.30 o
  -4   6   3     4152.66     4221.83    246.37 o
  -2   6   3    26107.49    24380.96    317.84 o
   0   6   3     1287.62     1240.48     71.58 o
   2   6   3    28012.07    27380.52   1149.73 o
   4   6   3     2221.98     2106.99    112.84 o
   6   6   3    17385.82    16761.72    313.34 o
   8   6   3     3483.59     3260.50    168.30 o
  10   6   3     5472.96     5668.07    236.01 o
 -13   7   3     2153.30     2248.24    183.44 o
 -11   7   3     2491.09     2368.03    118.79 o
  -9   7   3    14596.52    14597.04    307.08 o
  -7   7   3    18438.18    17778.11    307.74 o
  -5   7   3    51342.29    49743.78    559.52 o
  -3   7   3    34392.77    33077.34    665.71 o
  -1   7   3    39376.61    37595.35    468.72 o
   1   7   3     8337.90     8049.52    187.71 o
   3   7   3     3230.20     3386.43    131.73 o
   5   7   3      331.10      245.99     40.58 o
   7   7   3       16.85       11.79     60.29 o
   9   7   3     2186.78     2016.51    119.40 o
 -14   8   3     3206.61     3051.18    230.16 o
 -12   8   3      686.98      864.88     78.70 o
 -10   8   3     5589.17     6528.51    221.74 o
  -8   8   3      334.68      280.20    139.63 o
  -6   8   3    12687.09    11786.86    248.53 o
  -4   8   3    13764.38    13878.44    671.23 o
  -2   8   3      363.62      390.08     65.84 o
   0   8   3    37560.54    36345.33    636.39 o
   2   8   3     2841.14     2775.92    126.11 o
   4   8   3    29166.26    28385.96    396.00 o
   6   8   3     4533.46     4192.92    203.90 o
   8   8   3     9184.33     8861.04    298.61 o
  10   8   3      866.35      804.84     52.86 o
 -13   9   3       89.68      -34.97    126.37 o
 -11   9   3      650.51      627.62     51.51 o
  -9   9   3       78.32      147.30     90.34 o
  -7   9   3     2375.23     2445.50    131.90 o
  -5   9   3      626.36      561.79     42.27 o
  -3   9   3     2899.92     2917.68    127.50 o
  -1   9   3      103.41       98.50     60.49 o
   1   9   3     1521.52     1463.99     83.21 o
   3   9   3     2183.96     2153.99    135.88 o
   5   9   3      823.80      886.16     52.07 o
   7   9   3      569.20      588.56     43.45 o
   9   9   3       72.77      111.68     82.66 o
 -12  10   3     1022.13     1077.75     81.09 o
 -10  10   3     4346.64     4502.98    330.01 o
  -8  10   3      116.10      169.08     40.57 o
  -6  10   3     1847.87     1666.27     87.79 o
  -4  10   3     1189.73     1248.30     67.54 o
  -2  10   3      334.73      286.33     51.67 o
   0  10   3    14539.73    14050.55    439.41 o
   2  10   3     2278.01     2409.86    128.39 o
   4  10   3     6028.09     6143.52    204.32 o
   6  10   3     1040.12     1106.38     64.03 o
   8  10   3     3426.18     3303.01    176.17 o
 -11  11   3     5598.98     5870.31    276.36 o
  -9  11   3     1259.28     1396.86     81.76 o
  -7  11   3    17636.11    18201.07    354.52 o
  -5  11   3     7156.37     6815.73    351.11 o
  -3  11   3    30913.12    30925.84    424.86 o
  -1  11   3     2090.45     2207.40    123.09 o
   1  11   3    13954.76    13654.35    288.65 o
   3  11   3      268.94      229.31     75.72 o
   5  11   3     2372.31     2357.38    117.47 o
   7  11   3     3403.22     3185.71    167.03 o
 -10  12   3      606.07      575.20     50.16 o
  -8  12   3      621.78      687.78     47.68 o
  -6  12   3      338.60      356.05     67.83 o
  -4  12   3      349.29      405.03     74.85 o
  -2  12   3     4210.21     3989.49    171.93 o
   0  12   3     2139.48     2277.42    269.09 o
   2  12   3     8552.64     8288.65    242.78 o
   4  12   3     6114.16     5630.10    260.51 o
   6  12   3     6578.79     6469.67    281.75 o
  -9  13   3     5640.72     5675.25    252.09 o
  -7  13   3        0.40      -69.64    107.03 o
  -5  13   3     1920.91     1890.85    152.95 o
  -3  13   3      617.17      627.24     42.16 o
  -1  13   3     5454.86     4895.19    194.88 o
   1  13   3      860.88      779.48     46.44 o
   3  13   3     3199.66     3235.91    176.44 o
   5  13   3      890.66      748.68     53.26 o
  -8  14   3      153.52      272.77     54.96 o
  -6  14   3      521.41      574.32     52.86 o
  -4  14   3        0.13      -44.37     78.84 o
  -2  14   3       94.42       25.39    106.50 o
   0  14   3     1968.78     2069.76    116.58 o
   2  14   3      270.57      392.88     37.38 o
   4  14   3      513.97      688.87    131.42 o
  -7  15   3      115.76      148.45     85.59 o
  -5  15   3     7535.75     7668.41    270.55 o
  -3  15   3      401.90      440.06     95.51 o
  -1  15   3     5051.66     5427.44    217.10 o
   1  15   3      131.99      126.43     45.17 o
   3  15   3     3712.35     4291.71    204.66 o
  -4  16   3       53.11      204.85     83.85 o
  -2  16   3     2234.45     2363.33    122.78 o
   0  16   3        0.84      -91.65     91.65 o
 -16   0   4     5662.03     5571.56    369.62 o
 -14   0   4       11.80      -95.90    146.50 o
 -12   0   4     2311.45     2323.01    123.45 o
 -10   0   4    17611.75    18232.07    812.80 o
  -8   0   4      366.04      340.91     52.07 o
  -6   0   4    45169.90    45648.59    457.16 o
  -4   0   4     5396.50     5330.69    157.82 o
  -2   0   4   254506.23   242459.92   2651.81 o
   0   0   4     9029.01     8798.34    324.75 o
   2   0   4   138000.59   135023.81    812.98 o
   4   0   4       34.74       19.59     46.53 o
   6   0   4    31508.58    33794.96    491.14 o
   8   0   4     1539.09     1714.04    164.99 o
  10   0   4     2707.78     2617.03    156.05 o
 -15   1   4     4462.35     4400.71    213.46 o
 -13   1   4     6989.59     7101.81    258.90 o
 -11   1   4     6703.87     7085.88    162.73 o
  -9   1   4    16444.88    16673.79    426.68 o
  -7   1   4    11193.10    10767.19    283.37 o
  -5   1   4    14233.81    14324.94    178.03 o
  -3   1   4     4065.53     3948.75     96.57 o
  -1   1   4     4629.06     5062.20    104.95 o
   1   1   4     6019.79     6183.57    118.24 o
   3   1   4     8983.01     8507.66    145.17 o
   5   1   4    11264.92    12044.49    431.52 o
   7   1   4     4291.47     4626.64    139.33 o
   9   1   4     6407.67     7335.15    195.98 o
 -16   2   4      181.67      324.01    130.61 o
 -14   2   4      215.85       48.75    134.85 o
 -12   2   4     1217.32     1324.22     75.42 o
 -10   2   4        1.33      -53.47     80.27 o
  -8   2   4     1809.30     1934.97    202.56 o
  -6   2   4     2575.23     2830.78    121.30 o
  -4   2   4     4452.09     4615.33    146.11 o
  -2   2   4     1418.83     1015.14     54.27 o
   0   2   4     9816.84     9986.85    199.92 o
   2   2   4     7054.13     6651.84    170.33 o
   4   2   4     4354.06     4532.28    156.39 o
   6   2   4      209.20      267.32     40.93 o
   8   2   4     3605.96     3406.73    177.87 o
  10   2   4        9.04       27.15    209.55 o
 -15   3   4      223.20      262.55     58.29 o
 -13   3   4     5730.58     4356.88    310.79 o
 -11   3   4     1191.85     1351.56     68.76 o
  -9   3   4    24529.65    24663.83    785.95 o
  -7   3   4     1205.87      971.97     55.20 o
  -5   3   4    18888.79    17565.67    494.01 o
  -3   3   4        2.61       -4.72     48.85 o
  -1   3   4     8780.21     8381.54    229.01 o
   1   3   4     7933.94     7847.61    179.20 o
   3   3   4     2197.71     2018.57     94.84 o
   5   3   4    14759.73    14775.83    327.37 o
   7   3   4     2417.44     2385.69    123.59 o
   9   3   4     6106.32     6187.96    239.89 o
 -14   4   4     3407.24     2835.15    219.84 o
 -12   4   4      573.09      584.26     64.65 o
 -10   4   4      265.98      242.67     93.39 o
  -8   4   4    16731.06    17032.47    309.41 o
  -6   4   4      645.90      685.09     88.64 o
  -4   4   4    78308.88    77565.28   1397.83 o
  -2   4   4     6438.92     6227.87    210.64 o
   0   4   4    80398.17    78127.72   1555.64 o
   2   4   4     3631.48     3450.28    127.40 o
   4   4   4    53940.36    54663.43   1409.59 o
   6   4   4      149.22      145.74     36.77 o
   8   4   4     5724.18     5188.65    348.45 o
  10   4   4      530.84      586.14    198.06 o
 -15   5   4     6294.71     5633.17    369.16 o
 -13   5   4     1378.90     1789.24    131.46 o
 -11   5   4    17019.22    16584.53    425.69 o
  -9   5   4     3245.36     2926.48    153.42 o
  -7   5   4    38189.36    38637.96    498.48 o
  -5   5   4     2798.10     2692.32    231.05 o
  -3   5   4    10990.14    11049.87    215.73 o
  -1   5   4     2391.38     2343.50    146.93 o
   1   5   4     7579.83     7548.60    301.16 o
   3   5   4     9187.26     9705.59    341.00 o
   5   5   4       66.95       86.86     60.40 o
   7   5   4    13076.23    12991.33    307.26 o
   9   5   4     1781.37     1604.11     76.41 o
 -14   6   4       96.25      123.46    115.51 o
 -12   6   4      123.76      147.83    129.02 o
 -10   6   4     1790.08     1897.93    107.89 o
  -8   6   4     3178.66     2984.43    144.71 o
  -6   6   4     3403.69     3617.86    194.47 o
  -4   6   4     2245.92     2392.56    116.82 o
  -2   6   4     2004.66     2273.33    170.50 o
   0   6   4      135.67      185.56     54.81 o
   2   6   4      437.25      509.60     94.73 o
   4   6   4     2674.75     2572.90    136.90 o
   6   6   4     5027.77     4953.90    295.47 o
   8   6   4     1842.37     2030.36    101.60 o
 -13   7   4      311.85      265.74    126.38 o
 -11   7   4     4931.37     4830.43    209.58 o
  -9   7   4     2264.69     2321.99    274.68 o
  -7   7   4     9469.56     8743.73    260.05 o
  -5   7   4     1285.18     1386.80     73.99 o
  -3   7   4    22163.91    21643.94    319.30 o
  -1   7   4     2526.36     2543.64    173.18 o
   1   7   4      597.59      555.04     66.91 o
   3   7   4     6016.39     5955.79    518.00 o
   5   7   4     1600.63     1611.09    134.25 o
   7   7   4     2825.72     2913.83    347.34 o
   9   7   4      169.79      190.27    131.54 o
 -14   8   4       29.24       93.52    128.22 o
 -12   8   4        2.64       95.11    103.05 o
 -10   8   4      641.41      630.59     44.18 o
  -8   8   4      249.15      264.77     49.53 o
  -6   8   4     2949.73     2727.25    137.77 o
  -4   8   4     4293.91     4263.60    156.52 o
  -2   8   4     7801.39     7808.39    375.38 o
   0   8   4     3106.72     3151.93    138.17 o
   2   8   4     5930.52     6084.20    412.31 o
   4   8   4     3992.44     4156.69    169.89 o
   6   8   4     2287.74     2210.92    115.73 o
   8   8   4     1250.55     1194.20     69.30 o
 -13   9   4     7806.62     7689.34    420.56 o
 -11   9   4      390.65      429.28     81.60 o
  -9   9   4    13453.32    13408.67    313.39 o
  -7   9   4      238.66      299.88     43.93 o
  -5   9   4    11859.11    11831.70    264.69 o
  -3   9   4     3345.04     3484.84    144.10 o
  -1   9   4     6378.95     6865.40    199.00 o
   1   9   4     5951.13     5809.82    340.22 o
   3   9   4     1424.93     1569.91     87.30 o
   5   9   4     4679.27     4559.12    247.53 o
   7   9   4        0.87      -54.03     84.26 o
 -12  10   4      117.91       86.10    138.82 o
 -10  10   4     4086.07     3926.52    200.05 o
  -8  10   4      726.36      859.97     53.66 o
  -6  10   4     7452.44     7873.50    235.92 o
  -4  10   4      364.26      319.32     77.90 o
  -2  10   4    18006.09    17425.35    321.44 o
   0  10   4      241.14      371.44     34.25 o
   2  10   4    10182.88     9991.14    526.86 o
   4  10   4        0.52      -12.01     69.64 o
   6  10   4     7373.80     7490.51    420.40 o
 -11  11   4     1527.89     1453.53     92.15 o
  -9  11   4      252.01      104.34     88.81 o
  -7  11   4     2790.66     2788.10    139.01 o
  -5  11   4      319.19      348.69     43.14 o
  -3  11   4     1326.89     1271.04     62.41 o
  -1  11   4     1123.40      994.91     76.19 o
   1  11   4      292.71      278.57     72.07 o
   3  11   4     2948.78     2973.24    195.16 o
   5  11   4      219.51      227.26    122.27 o
 -10  12   4      246.22      275.94     85.00 o
  -8  12   4       60.13      103.41    100.41 o
  -6  12   4     2681.50     2913.05    156.95 o
  -4  12   4      209.94      254.51     32.51 o
  -2  12   4     1061.79     1300.48     82.20 o
   0  12   4     3192.19     3087.09    160.51 o
   2  12   4     3125.19     2981.54    146.14 o
   4  12   4      148.74      168.66     71.45 o
  -9  13   4      439.69      385.70     70.61 o
  -7  13   4     2282.19     2313.68    119.99 o
  -5  13   4        8.62       44.51     67.63 o
  -3  13   4      797.47      877.00     55.80 o
  -1  13   4      443.73      562.33     42.51 o
   1  13   4      160.88      116.26     91.91 o
   3  13   4      616.22      694.46     50.66 o
  -8  14   4     4193.62     3789.56    207.08 o
  -6  14   4      152.85      139.32     85.04 o
  -4  14   4    10291.98    10644.31    299.62 o
  -2  14   4       38.28      130.61    109.41 o
   0  14   4    14759.10    14840.35    354.49 o
   2  14   4       39.19      -13.56     82.48 o
  -5  15   4      378.61      324.98    106.55 o
  -3  15   4      777.24      965.00     59.58 o
  -1  15   4       92.60      220.32     48.14 o
 -15   1   5     1707.13     1596.97     93.80 o
 -13   1   5      395.84      296.03    101.56 o
 -11   1   5      746.98      664.73     33.45 o
  -9   1   5      739.30      760.71     34.37 o
  -7   1   5     3202.54     3573.72    109.32 o
  -5   1   5     7822.75     7860.92    150.03 o
  -3   1   5      348.18      304.25     61.37 o
  -1   1   5    26322.34    26650.90    271.47 o
   1   1   5      336.72      296.58     42.29 o
   3   1   5    12745.64    12633.49    204.42 o
   5   1   5      473.92      505.44     46.39 o
   7   1   5     5896.37     6537.97    274.81 o
   9   1   5      596.00      588.73     54.46 o
 -14   2   5     2335.47     2312.51    173.91 o
 -12   2   5     8280.55     8051.40    266.18 o
 -10   2   5     7747.60     8076.46    558.70 o
  -8   2   5    20086.11    21105.18    360.81 o
  -6   2   5    10601.29    10938.84    292.49 o
  -4   2   5    17007.25    17874.76    812.23 o
  -2   2   5    10729.95    11107.18    259.01 o
   0   2   5    14494.07    15110.50    285.41 o
   2   2   5       66.83       60.08     58.81 o
   4   2   5      958.40     1150.19     61.93 o
   6   2   5        0.55       47.28     62.54 o
   8   2   5      241.89      337.78     96.95 o
 -15   3   5     3423.30     3779.04    243.96 o
 -13   3   5     2726.66     2528.68    206.28 o
 -11   3   5      690.44      668.69     46.84 o
  -9   3   5     1715.73     1792.44    101.00 o
  -7   3   5      552.46      583.65     41.90 o
  -5   3   5      346.87      340.61     45.31 o
  -3   3   5    18118.55    18817.67    700.73 o
  -1   3   5      837.52      821.93     43.10 o
   1   3   5    15896.39    15715.49    286.38 o
   3   3   5     4135.25     4027.27    412.97 o
   5   3   5    18869.39    19529.90    737.18 o
   7   3   5     4130.92     4002.85    267.63 o
 -14   4   5      431.73      398.49    152.08 o
 -12   4   5        8.34     -127.43    127.43 o
 -10   4   5     8140.48     8563.75    909.03 o
  -8   4   5      756.68      713.22     48.72 o
  -6   4   5     8310.45     8467.00    228.41 o
  -4   4   5       88.45      143.04     60.66 o
  -2   4   5    12268.28    11890.78    471.75 o
   0   4   5      186.38      201.29     62.58 o
   2   4   5     6242.70     5702.12    191.98 o
   4   4   5     1156.94     1195.81     69.13 o
   6   4   5     1056.75      908.73    115.68 o
   8   4   5     2902.66     3139.22    157.99 o
 -15   5   5       70.40      133.26    141.20 o
 -13   5   5        5.47       98.55    106.76 o
 -11   5   5       59.17      210.81     84.25 o
  -9   5   5        3.84      118.30    103.45 o
  -7   5   5      580.82      663.95     41.22 o
  -5   5   5      795.70      783.56     49.42 o
  -3   5   5     2035.58     2119.10    111.89 o
  -1   5   5        0.74      -57.59     57.59 o
   1   5   5     1143.09     1168.40     68.68 o
   3   5   5      530.49      520.20     40.36 o
   5   5   5      282.47      224.49     57.89 o
   7   5   5        0.63       29.14    102.79 o
 -14   6   5     2865.85     2243.85    168.36 o
 -12   6   5      735.44      652.38     76.58 o
 -10   6   5     8577.77     8953.24    310.58 o
  -8   6   5     2352.90     2392.78    181.36 o
  -6   6   5    16610.50    16806.49    316.48 o
  -4   6   5     1760.56     1713.48     92.79 o
  -2   6   5    12677.87    13177.18    264.52 o
   0   6   5      750.91      728.20     65.32 o
   2   6   5     6838.24     6573.47    205.23 o
   4   6   5      712.33      830.41     49.96 o
   6   6   5     2245.26     2318.54    165.69 o
 -13   7   5     4237.83     3999.92    308.22 o
 -11   7   5     1771.90     1882.03    112.91 o
  -9   7   5     2760.86     2836.32    140.23 o
  -7   7   5        0.74       35.18     67.53 o
  -5   7   5       41.33       41.93     71.98 o
  -3   7   5     5808.74     5534.06    186.03 o
  -1   7   5     3930.19     3689.11    158.90 o
   1   7   5    10698.45    10509.29    254.76 o
   3   7   5     9437.90     9300.23    254.34 o
   5   7   5    15728.48    15641.57    559.26 o
   7   7   5     6259.42     6220.17    252.13 o
 -12   8   5     3764.48     3303.24    229.15 o
 -10   8   5     1484.65     1394.51     79.99 o
  -8   8   5    15144.01    15063.06    335.24 o
  -6   8   5     2861.20     2864.28    148.57 o
  -4   8   5    19542.92    19682.45    346.54 o
  -2   8   5     2902.14     3006.77    137.55 o
   0   8   5    13740.03    13801.14    467.29 o
   2   8   5       35.67       89.72     66.05 o
   4   8   5     3327.84     3030.55    162.96 o
   6   8   5     2313.58     2521.14    133.44 o
 -13   9   5       31.51        0.00    144.38 o
 -11   9   5      226.93      130.71     85.93 o
  -9   9   5        5.73      -82.48     82.48 o
  -7   9   5     1671.79     1776.12    148.84 o
  -5   9   5     2192.37     2071.16    108.32 o
  -3   9   5      122.45      140.48     68.89 o
  -1   9   5     2936.66     3109.10    146.97 o
   1   9   5       49.89       90.62     59.56 o
   3   9   5     3301.82     3449.57    167.42 o
   5   9   5        5.17      100.59     57.40 o
 -12  10   5     1138.11     1106.13    109.18 o
 -10  10   5      220.61      168.54     63.05 o
  -8  10   5     3819.94     3747.68    260.33 o
  -6  10   5     1455.23     1318.36     79.74 o
  -4  10   5     3931.97     4002.35    178.73 o
  -2  10   5      244.24      347.38     35.98 o
   0  10   5     5029.83     5473.92    205.82 o
   2  10   5      158.65       85.45     77.24 o
   4  10   5     1535.43     1542.51     92.28 o
 -11  11   5     5443.04     5849.83    261.52 o
  -9  11   5       32.67      112.80     78.57 o
  -7  11   5     2093.52     2495.77    188.48 o
  -5  11   5     3120.38     2918.54    138.26 o
  -3  11   5      706.53      769.07     50.48 o
  -1  11   5    12014.28    12080.07    298.78 o
   1  11   5      802.51      931.78    109.84 o
   3  11   5    15701.22    16773.07    379.05 o
 -10  12   5     3949.82     3689.46    178.70 o
  -8  12   5     3707.73     4008.83    266.53 o
  -6  12   5     6787.66     6521.54    240.80 o
  -4  12   5     5612.34     5461.96    214.86 o
  -2  12   5     6618.55     7079.01    251.91 o
   0  12   5     1785.72     1784.81    113.24 o
   2  12   5     1998.91     2056.15    119.68 o
  -7  13   5     1595.93     1655.60    215.21 o
  -5  13   5      646.86      731.20     52.84 o
  -3  13   5     4968.96     5034.77    205.80 o
  -1  13   5      830.66      855.38     75.65 o
   1  13   5     5727.51     5302.22    227.88 o
  -6  14   5      324.15      412.26     59.84 o
  -4  14   5     1064.12     1204.75     86.26 o
  -2  14   5       19.66      101.65     64.64 o
 -14   0   6     8691.44     7808.36    407.15 o
 -12   0   6     1580.38     1709.84     92.40 o
 -10   0   6    37859.29    37472.44    539.71 o
  -8   0   6     4291.41     3971.20    181.61 o
  -6   0   6    51351.27    50731.75    585.69 o
  -4   0   6      187.85      241.71     75.71 o
  -2   0   6    20481.93    19682.55    370.97 o
   0   0   6     7759.84     8212.57    249.94 o
   2   0   6       58.14       72.77     90.60 o
   4   0   6    13028.05    12152.89    315.71 o
   6   0   6     1588.72     1522.38     82.01 o
 -15   1   6      776.20      598.06    148.39 o
 -13   1   6       79.40      189.81     90.77 o
 -11   1   6       74.39       63.79     65.50 o
  -9   1   6      846.39      941.31     43.57 o
  -7   1   6     1319.08     1430.63     53.44 o
  -5   1   6    12024.68    12292.68    205.38 o
  -3   1   6    16569.28    16338.86    239.75 o
  -1   1   6    18201.87    17654.32    252.74 o
   1   1   6    10295.55     9954.32    203.43 o
   3   1   6     8116.35     8056.97    185.32 o
   5   1   6     4311.12     4085.58    141.93 o
   7   1   6     2380.89     2330.36    157.64 o
 -14   2   6        2.06       52.72    117.62 o
 -12   2   6     2427.07     2319.84    132.70 o
 -10   2   6     2264.61     2129.76    125.03 o
  -8   2   6     3786.29     4234.61    181.76 o
  -6   2   6     7804.77     7747.01    229.77 o
  -4   2   6     5843.48     6323.93    446.47 o
  -2   2   6     5736.77     5822.33    204.53 o
   0   2   6     3473.08     3318.17    161.46 o
   2   2   6     5359.61     5196.50    195.94 o
   4   2   6      996.85     1108.43     69.12 o
   6   2   6     1408.95     1357.41     78.34 o
 -15   3   6       38.34     -132.99    153.39 o
 -13   3   6     3295.59     3161.75    221.43 o
 -11   3   6        3.31      -29.78     79.98 o
  -9   3   6     2455.75     2767.27    302.80 o
  -7   3   6     7316.81     7242.43    226.65 o
  -5   3   6      570.10      543.21    130.37 o
  -3   3   6    21700.59    21840.79    462.34 o
  -1   3   6       36.95       11.86    144.52 o
   1   3   6    23782.77    22700.92    881.40 o
   3   3   6      244.34      278.25     45.49 o
   5   3   6    10405.32     9994.07    282.31 o
 -14   4   6     1036.70     1225.08     95.13 o
 -12   4   6    11317.14    11245.81    479.04 o
 -10   4   6     4857.66     4475.78    358.35 o
  -8   4   6    26630.54    25319.70    813.95 o
  -6   4   6      929.56      939.31     95.14 o
  -4   4   6    13961.50    13840.01    568.81 o
  -2   4   6      206.26      135.29     71.75 o
   0   4   6     1402.62     1490.45    180.76 o
   2   4   6     4331.18     4684.49    185.05 o
   4   4   6      734.46      696.90     44.49 o
   6   4   6     9130.28     9114.42    589.11 o
 -13   5   6      704.24      454.43    178.06 o
 -11   5   6      418.92      424.26    112.28 o
  -9   5   6     7069.70     7345.70    251.23 o
  -7   5   6     2196.35     2487.17    148.60 o
  -5   5   6    17368.20    18067.55    348.84 o
  -3   5   6     3732.94     3716.64    164.80 o
  -1   5   6    19432.46    18537.84   1039.02 o
   1   5   6     1937.92     2001.70    102.01 o
   3   5   6    17894.27    17033.56    363.74 o
   5   5   6      835.26      763.45     72.74 o
 -14   6   6     2301.31     2075.12    134.40 o
 -12   6   6      644.32      764.17     84.26 o
 -10   6   6     2667.01     2559.07    136.10 o
  -8   6   6        0.54       40.87     71.79 o
  -6   6   6       67.19       36.22     71.13 o
  -4   6   6     2244.87     2202.10    114.72 o
  -2   6   6      626.81      692.33     44.44 o
   0   6   6      167.99      126.18    100.41 o
   2   6   6        0.48      -69.51     69.51 o
   4   6   6     2112.60     2003.14    134.00 o
 -13   7   6      243.70      111.01    128.49 o
 -11   7   6     3130.54     3447.51    192.53 o
  -9   7   6      589.25      653.20     49.38 o
  -7   7   6     2854.60     2936.83    148.75 o
  -5   7   6     6697.85     6662.02    219.02 o
  -3   7   6     3492.69     3259.51    165.38 o
  -1   7   6    10690.65    10514.94    276.94 o
   1   7   6     2153.14     2055.18    132.15 o
   3   7   6     7899.33     8041.52    253.49 o
   5   7   6     3372.02     3113.33    159.58 o
 -12   8   6     2696.83     2766.83    210.51 o
 -10   8   6     1375.94     1335.15     74.11 o
  -8   8   6     1567.47     1425.42     81.37 o
  -6   8   6      408.15      415.63     60.41 o
  -4   8   6     3047.51     2726.08    130.68 o
  -2   8   6        3.32       87.42     97.49 o
   0   8   6        0.30      -26.22     67.64 o
   2   8   6     1048.51      893.79     56.60 o
   4   8   6       98.92       37.58    200.95 o
 -11   9   6     3943.92     3806.17    176.60 o
  -9   9   6      589.32      516.89     66.64 o
  -7   9   6     6140.23     6395.09    405.44 o
  -5   9   6      624.15      485.37     92.87 o
  -3   9   6    11921.93    11555.18    308.44 o
  -1   9   6      627.29      685.97     43.83 o
   1   9   6    12693.03    12556.72    320.13 o
   3   9   6      302.39      338.58     91.14 o
 -10  10   6     3325.09     3796.70    204.69 o
  -8  10   6      120.70      117.38     85.76 o
  -6  10   6     2327.85     2413.68    129.98 o
  -4  10   6      189.36      121.77     78.74 o
  -2  10   6     1457.17     1558.62     71.32 o
   0  10   6      707.68      615.80     50.48 o
   2  10   6       34.34      -19.03     82.89 o
  -9  11   6     1357.28     1544.82    197.18 o
  -7  11   6      355.26      335.60     52.86 o
  -5  11   6     2940.09     3001.28    209.87 o
  -3  11   6        4.66      112.28     59.37 o
  -1  11   6     5690.35     5438.67    219.66 o
   1  11   6      763.18      690.77     55.06 o
  -8  12   6     1276.23     1360.70     75.70 o
  -6  12   6     1759.99     1957.54    115.52 o
  -4  12   6     1407.06     1221.34    107.34 o
  -2  12   6     2456.22     2643.85    140.67 o
   0  12   6     1644.66     1545.44    242.11 o
  -5  13   6     1835.10     1719.14    125.90 o
 -13   1   7     3336.67     3339.05    163.31 o
 -11   1   7      601.30      709.89     50.33 o
  -9   1   7     8300.85     8387.63    191.53 o
  -7   1   7        7.66       48.38     58.49 o
  -5   1   7     3789.31     3957.12    131.35 o
  -3   1   7       61.26      114.23     52.59 o
  -1   1   7     4915.98     4988.13    152.07 o
   1   1   7      114.50      174.31     66.65 o
   3   1   7     3913.42     3645.81    132.36 o
 -14   2   7     1525.04     1597.88    155.04 o
 -12   2   7     1013.63      842.60     59.49 o
 -10   2   7        5.24      -62.79     86.81 o
  -8   2   7       95.41      160.39     88.56 o
  -6   2   7     2578.01     2682.53    133.33 o
  -4   2   7      720.59      687.93     50.33 o
  -2   2   7     4484.51     4212.44    348.36 o
   0   2   7       36.62        0.00    105.17 o
   2   2   7     6971.38     6831.73    253.47 o
   4   2   7     3610.17     3263.06    164.79 o
 -13   3   7     1045.65     1208.92    103.08 o
 -11   3   7     8220.43     8226.03    844.14 o
  -9   3   7     4310.63     4005.18    202.46 o
  -7   3   7    11713.47    11830.30    313.55 o
  -5   3   7     3391.16     3696.71    286.44 o
  -3   3   7    13468.42    13975.19    371.62 o
  -1   3   7     2669.53     2453.43    123.47 o
   1   3   7     3988.32     3775.19    192.04 o
   3   3   7       39.66      -39.33     68.04 o
 -12   4   7      178.59      193.67    148.36 o
 -10   4   7     2356.39     2484.28    135.99 o
  -8   4   7        0.51       59.18     67.43 o
  -6   4   7     2109.10     2191.55    176.43 o
  -4   4   7     4996.26     5137.63    212.56 o
  -2   4   7       27.73      -64.22     95.50 o
   0   4   7    11650.66    11742.70    387.92 o
   2   4   7      335.89      448.90     44.56 o
   4   4   7     7431.68     7308.94    265.23 o
 -13   5   7      126.73       56.69    126.64 o
 -11   5   7      620.58      645.02     54.14 o
  -9   5   7       21.69       28.11     79.34 o
  -7   5   7      451.12      380.87     80.02 o
  -5   5   7      373.55      382.65     60.25 o
  -3   5   7        9.88       54.31     71.75 o
  -1   5   7      236.70       38.94    114.19 o
   1   5   7      486.47      546.24     46.78 o
   3   5   7       13.60      101.84     70.04 o
 -12   6   7      437.13      423.39    141.48 o
 -10   6   7     1630.23     1749.81     99.66 o
  -8   6   7      220.20      295.74     91.42 o
  -6   6   7     1092.74     1137.76     66.42 o
  -4   6   7     6824.57     6727.11    254.88 o
  -2   6   7       55.74      134.75     81.65 o
   0   6   7    10129.78     9316.83    604.39 o
   2   6   7      239.64      261.89    104.78 o
 -11   7   7     4233.46     4310.16    225.26 o
  -9   7   7     4824.43     4853.94    241.46 o
  -7   7   7    11818.28    12543.36    336.61 o
  -5   7   7     9800.50    10111.81    291.94 o
  -3   7   7    14622.88    14787.79    355.19 o
  -1   7   7     5613.79     5535.56    272.53 o
   1   7   7     2417.37     2496.00    139.44 o
 -10   8   7      318.00      368.41    182.41 o
  -8   8   7     3504.11     3990.20    208.24 o
  -6   8   7     1060.89     1026.43     86.66 o
  -4   8   7      396.84      452.38     62.08 o
  -2   8   7    10509.59    10045.00    295.38 o
   0   8   7      251.35      300.65     89.21 o
  -9   9   7      813.72      811.49     65.00 o
  -7   9   7       99.34      124.51     86.94 o
  -5   9   7     1349.92     1372.86     70.37 o
  -3   9   7       25.66        9.72     78.56 o
  -1   9   7      725.38      805.25     53.38 o
  -8  10   7     1132.58     1266.78     71.30 o
  -6  10   7       68.98       46.36     91.13 o
  -4  10   7      634.40      645.80     52.61 o
  -2  10   7     3283.51     3732.98    274.98 o
  -5  11   7    11348.48    11855.48    347.45 o
 -12   0   8     1945.15     1548.72     85.00 o
 -10   0   8      256.81       73.71    140.29 o
  -8   0   8     8220.20     8198.53    305.41 o
  -6   0   8      286.80      442.13     95.91 o
  -4   0   8    24390.71    26276.24    818.68 o
  -2   0   8     2168.85     2066.15    105.61 o
   0   0   8    30505.66    30470.34   1489.46 o
 -11   1   8     4441.75     4114.76    150.56 o
  -9   1   8     2914.53     3039.80    152.89 o
  -7   1   8     4188.48     4228.87    150.72 o
  -5   1   8     1251.24     1229.97     50.46 o
  -3   1   8     2110.57     2074.53     95.12 o
  -1   1   8       47.01       85.13     71.56 o
   1   1   8       88.75      131.23     95.37 o
 -12   2   8      105.83      169.55    126.37 o
 -10   2   8     1078.72     1102.91     62.59 o
  -8   2   8      375.95      276.04    136.58 o
  -6   2   8     1739.22     1788.09     88.16 o
  -4   2   8       70.17      127.50     98.88 o
  -2   2   8     2969.98     2927.13    276.95 o
   0   2   8      767.57      794.19     62.28 o
 -11   3   8     4430.63     4308.17    233.34 o
  -9   3   8      197.54      277.03     95.68 o
  -7   3   8     5605.58     5914.19    255.94 o
  -5   3   8        9.67      -62.16     88.60 o
  -3   3   8     3882.82     4107.54    217.19 o
  -1   3   8      485.37      507.73    127.46 o
   1   3   8      556.90      490.29    117.64 o
 -10   4   8     2056.46     2212.36    123.61 o
  -8   4   8      144.18      167.55    142.27 o
  -6   4   8    10489.30    10607.05    329.27 o
  -4   4   8     1409.00     1356.18     82.61 o
  -2   4   8    16018.18    16210.18    407.71 o
   0   4   8     2276.48     2292.02    141.39 o
 -11   5   8     1631.00     1753.14    102.48 o
  -9   5   8    11290.85    11213.90    389.36 o
  -7   5   8       34.47      105.05    152.86 o
  -5   5   8     7618.89     7685.14    281.40 o
  -3   5   8      945.60      962.72     59.15 o
  -1   5   8     2711.90     2410.89    142.59 o
 -10   6   8      375.07      303.71    110.43 o
  -8   6   8     1060.26     1041.38     64.67 o
  -6   6   8     1357.84     1372.08     77.80 o
  -4   6   8     2455.46     2457.09    217.39 o
  -2   6   8      722.03      534.50     81.48 o
  -9   7   8     2365.45     2784.68    160.60 o
  -7   7   8      596.59      596.39     89.43 o
  -5   7   8     6511.67     6974.75    347.82 o
  -3   7   8     1180.76     1161.22     66.83 o
  -6   8   8     1259.82     1247.96     75.82 o
  -4   8   8     1719.56     1853.15    127.35 o
  -7   1   9     1410.15     1500.62     59.61 o
  -5   1   9      160.47      116.71     68.40 o
  -6   2   9     5366.30     4968.30    257.36 o
 
